# Supplementary material for: Glyphosate-Eating Fungi: Study on Fungal Saprotrophic Strains’ Ability to Tolerate and Utilise Glyphosate as a Nutritional Source and on the Ability of Purpureocillium lilacinum to Degrade It
Source: Microorganisms. 2021 Oct 20;9(11):2179. doi: 10.3390/microorganisms9112179 (PMC8623091; doi:10.3390/microorganisms9112179)
Supplement: Supplementary file 1 [file microorganisms-09-02179-s001.zip]

Archive with 1 entries (1 files):
- microorganisms-1347478-supplementary.pdf
